# Supplementary material for: Nickel-Catalyzed Reductive Cyanation of Aryl Halides and Epoxides with Cyanogen Bromide
Source: Molecules. 2024 Dec 20;29(24):6016. doi: 10.3390/molecules29246016 (PMC11678332; doi:10.3390/molecules29246016)
Supplement: Supplementary file 1 [file molecules-29-06016-s001.zip]

Archive with 1 entries (1 files):
- molecules-3361290-supplementary.pdf
